# Supplementary material for: Multi-Gram Scale Synthesis and Characterization of Mometasone Furoate EP Impurity C
Source: Molecules. 2023 Nov 30;28(23):7859. doi: 10.3390/molecules28237859 (PMC10708511; doi:10.3390/molecules28237859)
Supplement: Supplementary file 1 [file molecules-28-07859-s001.zip]

Archive with 1 entries (1 files):
- molecules-2734282-supplementary.pdf
